# Supplementary material for: Ancient mitochondrial diversity reveals population homogeneity in Neolithic Greece and identifies population dynamics along the Danubian expansion axis
Source: Sci Rep. 2022 Aug 5;12:13474. doi: 10.1038/s41598-022-16745-8 (PMC9356035; doi:10.1038/s41598-022-16745-8)
Supplement: Supplementary file 2 — Supplementary Tables. [file 41598_2022_16745_MOESM2_ESM.xlsx]

## Sheet: Table of Contents
	Supplementary Information Tables
Table	Description
S1	All samples (archaeological site, provenance, chronology, radiocarbon dates, sample type, archaeological ID)
S2	Screening results
S3	Reference dataset for the MDS
S4	List of samples used for the simulations with chronology and coordinates as well as the translation for SPLATCHE2 input.
S5	Empirical statistics used for the ABC estimation.
S6	mtDNA Haplogroups list
S7	Fst values between Greek Neolithic sites
S8	Fst values used for the MDS plot between newly sequenced Greek Neolithic samples and reference panel

## Sheet: S1_Sample_Archaeological ID
Sample ID	Archaeological site	Provenance	Chronology*	Lab code	14C date (uncal) BP	Age cal BCE, 95,4% calibrated range #	Sample type (anatomy)	Archaeological ID	References
Theo 2	Theopetra Cave	Kalampaka, Thessaly	Mesolithic				Long bone (fibula)	Theopetra 3	[1]		*Chronology: Mesolithic Period: 10,000-6700/6500 BCE, Early Neolithic Period: 6700/6500-6,000/5,600 BCE, Middle Neolithic Period: 6,000/5,400-5,300/5,300 BCE, Late Neaolithic Period: 5,400/5,300-4,700/4,300, Final Neolithic Period: 4,700/4,300-3,300/3,100 BCE
Theo 3	Theopetra Cave	Kalampaka, Thessaly	Mesolithic				Long bone (femur)	Theopetra 3	[1]
Theo 4	Theopetra Cave	Kalampaka, Thessaly	Mesolithic				Long bone (ulna?)	Theopetra 4 Δ3-Δ4	[1]		#Dates calibrated using Oxcal v4.2.2 and the Intacal13 calibration curve
Fra 1	Franchthi Cave	Argolis, Peloponnese	Mesolithic	P-1519	9264±144	9120-8230 [2,3]	Long bone (femur?)	Fr 1	[1]
Fra 2	Franchthi Cave	Argolis, Peloponnese	Mesolithic				Long bone (femur?)	Fr 2	[1]
Fra 3	Franchthi Cave	Argolis, Peloponnese	Mesolithic				Long bone (fibula?)	Fr 3	[1]
Mar 1	Maroulas	Kythnos island, Cyclades	Mesolithic				Long bone (tibia)	T 13 1A male 21-23 section I	[1]
Mar 2	Maroulas	Kythnos island, Cyclades	Mesolithic				Long bone (femur)	section 1 burial 21-23	[1]
Mar 3	Maroulas	Kythnos island, Cyclades	Mesolithic				Long bone (humerus?)	section 1 burials 21-23	[1]
Rev 1	Revenia	Katerini, Macedonia	Early Neolithc				Tooth (maxillary right third molar)	T. 2	[1]
Rev 2	Revenia	Katerini, Macedonia	Early Neolithc				Tooth (maxillary left first molar)	T. 1	[1]
Rev 3	Revenia	Katerini, Macedonia	Early Neolithc				Tooth (maxillary left first molar)	T. 2 ΔΤ	[1]
Rev 4	Revenia	Katerini, Macedonia	Early Neolithc				Petrous bone	#422/060010 T2	[1]
Rev 5	Revenia	Katerini, Macedonia	Early Neolithc	MAMS23036	7505 ± 25	6438-6264 [4]	Petrous bone	trial trench T2	[4]
Rev 6	Revenia	Katerini, Macedonia	Early Neolithc				Petrous bone	#422/060011 T.3	[1]
Rev 7	Revenia	Katerini, Macedonia	Early Neolithc				Petrous bone	#422/036017 T.5	[1]
Mau 1	Mavropigi, Filotsairi	Kozani, Macedonia	Early Neolithc	OxA-T3	7463±36	6333+-56 [5]	Tooth (maxillary right second molar)	Burial 3, tomi 801, tetragono VII	[1]
Mau 2	Mavropigi, Filotsairi	Kozani, Macedonia	Early Neolithc	OxA-T7			Tooth (maxillary right third molar)	burial 5, tomi 173, tetragon XV	[1]
Mau 4	Mavropigi, Filotsairi	Kozani, Macedonia	Early Neolithc	OxA-T7	7073±35	5959+-35 [5]	Long bone (right femur)	grave 7	[1]
Mau 5	Mavropigi, Filotsairi	Kozani, Macedonia	Early Neolithc	OxA-T9	7168±35	6038+-21 [4]	Long bone (right femur)	grave 9	[1]
Xir 1	Xirolimni, Portes	Kozani, Macedonia	Early Neolithc				Tooth (maxillary left second molar) and long bone (left femur)	Burial 4 A.T. 45II	[1]
Xir 2	Xirolimni, Portes	Kozani, Macedonia	Early Neolithc				Tooth (maxillary right second molar)	Burial 5 A.T. 45 III	[1]
Xir4a,b	Xirolimni, Portes	Kozani, Macedonia	Early Neolithc				Tooth (first left upper molar - Xir4a) and Long bone (right femur - Xir4b)	grave 7	[1]
Xir 5	Xirolimni, Portes	Kozani, Macedonia	Early Neolithc	DEM-1163	7314±37	6164+-51 [2]	Femur	grave 10	[1]
Nea 1	Nea Nikomideia	Imathia, Macedonia	Early Neolithc				Petrous bone	#3	[1]
Nea 2	Nea Nikomideia	Imathia, Macedonia	Early Neolithc	MAMS-24004	7290 ± 31	6223- 6075 [6]	Petrous bone	#7	[6]
Nea 3	Nea Nikomideia	Imathia, Macedonia	Early Neolithc	MAMS-46042	7388 ± 27	6368-6218 [6]	Petrous bone	T XII	[6]
Nea 4	Nea Nikomideia	Imathia, Macedonia	Early Neolithc				Petrous bone	T XVI	[1]
Nea 5	Nea Nikomideia	Imathia, Macedonia	Early Neolithc				Petrous bone	T XVII	[1]
NS1	Makri	Alexandroupolis, Thrace	Middle Neolithic				Molar maxilla	burial 1	[1]
NS2	Makri	Alexandroupolis, Thrace	Middle Neolithic				Mandibular canine and right molar	burial 2	[1]
St 1	Stavroupoli	Thessaloniki, Macedonia	Middle Neolithic				Long bone	Grave 3	[1]
St 2	Stavroupoli	Thessaloniki, Macedonia	Middle Neolithic				Tooth and long bone (femur)	Grave 3	[1]
St 3	Stavroupoli	Thessaloniki, Macedonia	Middle Neolithic				Tooth and skull fragment	Grave 5	[1]
St 4	Stavroupoli	Thessaloniki, Macedonia	Middle Neolithic				Petrous bone	Doiranis 5	[1]
St 5	Stavroupoli	Thessaloniki, Macedonia	Middle Neolithic				Petrous bone	Dagli 14 T.1	[1]
Fra 4	Franchthi Cave	Argolis, Peloponnese	Middle Neolithic				Long bone	Fr 59	[1]
Fra 5	Franchthi Cave	Argolis, Peloponnese	Middle Neolithic				Long bone (humerus?)	Fr 337	[1]
Krk 1	Toumba Kremastis Koiladas	Kozani, Macedonia	Late Neolithic			5225-5014 [1]	Long bone (left femur)	#1 , H27, #20 (lakkos B)	[1]
Krk 2	Toumba Kremastis Koiladas	Kozani, Macedonia	Late Neolithic				Long bone (left femur)	#24, N10, #45,	[1]
Krk 3	Toumba Kremastis Koiladas	Kozani, Macedonia	Late Neolithic				Long bone (left femur)	#27, N9, #26	[1]
Krk 4	Toumba Kremastis Koiladas	Kozani, Macedonia	Late Neolithic				Long bone (right femur)	#208, N23, #27	[1]
Krk 5	Toumba Kremastis Koiladas	Kozani, Macedonia	Late Neolithic				Long bone (left femur)	#89, Ξ14, #2	[1]
Krk 6	Toumba Kremastis Koiladas	Kozani, Macedonia	Late Neolithic				Long bone (left femur)	#83, Ρ8, #5	[1]
Krk 7	Toumba Kremastis Koiladas	Kozani, Macedonia	Late Neolithic				Long bone (left femur)	#77, K30, #5	[1]
Krk 8	Toumba Kremastis Koiladas	Kozani, Macedonia	Late Neolithic				Tooth	K30Λ30#13	[1]
Krk 9	Toumba Kremastis Koiladas	Kozani, Macedonia	Late Neolithic				Tooth	Τ7#7	[1]
Krk 10	Toumba Kremastis Koiladas	Kozani, Macedonia	Late Neolithic				Petrous bone	TKK P20#7	[1]
Krk 11	Toumba Kremastis Koiladas	Kozani, Macedonia	Late Neolithic				Petrous bone	T25	[1]
Mkg 1	Makriyalos	Katerini, Macedonia	Late Neolithic				Tooth (mandRC)	Λ 0162012	[1]
Mkg 9	Makriyalos	Katerini, Macedonia	Late Neolithic				Petrous bone	Λ 10152015	[1]
Mkg 10	Makriyalos	Katerini, Macedonia	Late Neolithic	MAMS-24006	5840 +- 28	4787-4615 [1]	Petrous bone	10201012	[1]
Mkg 11	Makriyalos	Katerini, Macedonia	Late Neolithic				Petrous bone	I 0504006	[1]
Mkg 12	Makriyalos	Katerini, Macedonia	Late Neolithic				Petrous bone	0561043 T.35	[1]
Mkg 13	Makriyalos	Katerini, Macedonia	Late Neolithic				Petrous bone	I 0493005	[1]
Fra 8	Franchthi Cave	Argolis, Peloponnese	Late Neolithic				Long bone (femur)	Fr 339	[1]
Fra 6	Franchthi Cave	Argolis, Peloponnese	Final Neolithic				Long bone (femur)	Fr 63	[1]
Fra 7	Franchthi Cave	Argolis, Peloponnese	Final Neolithic				Long bone (left femur)	Fr 62	[1]
Pal 1	Paliambela Kolindrou	Katerini, Macedonia	Final Neolithic				Tooth	#12018	[1]
Pal 2	Paliambela Kolindrou	Katerini, Macedonia	Final Neolithic				Tooth	section n10, skeleton 2	[1]
Pal 3	Paliambela Kolindrou	Katerini, Macedonia	Final Neolithic				Bone fragment	#9083	[1]
Pal 6	Paliambela Kolindrou	Katerini, Macedonia	Final Neolithic				Tooth	section n10, skeleton 1	[1]
Pal 7	Paliambela Kolindrou	Katerini, Macedonia	Final Neolithic	MAMS 23037	5559 ± 29	4452-4350 [4]	Petrous bone	7-10 year old individual/burial	[4]
Klei 4	Kleitos	Kozani, Macedonia	Final Neolithic				Tooth (third molar) and bone fragment	Grave 11, Individual 1	[1]
Klei 2	Kleitos	Kozani, Macedonia	Final Neolithic				Tooth (third molar)	Grave 13	[1]
Klei 9	Kleitos	Kozani, Macedonia	Final Neolithic				Pars petrosa and bone fragment	Grave 34.1	[1]
Klei 5	Kleitos	Kozani, Macedonia	Final Neolithic				Bone fragment	Grave 15	[1]
Klei 6	Kleitos	Kozani, Macedonia	Final Neolithic				Bone fragment	Grave 11, Individual 2	[1]
Klei 7	Kleitos	Kozani, Macedonia	Final Neolithic				Petrous bone	Grave 37	[1]
Klei 8	Kleitos	Kozani, Macedonia	Final Neolithic				Petrous bone	Grave 38	[1]
Klei 10	Kleitos	Kozani, Macedonia	Final Neolithic	MAMS 23038	5559 ± 22	4230-3995 [4]	Petrous bone	Grave 9	[4]
Tha 1	Tharrounia	Euboea island	Late/final Neolithic				Bone fragment	Grave 5 bag A	[1]
Tha 2	Tharrounia	Euboea island	Late/final Neolithic				Long bone (tibia)	Cave skoteini B7	[1]
Tha 3	Tharrounia	Euboea island	Late/final Neolithic				Long bone (femur)	Grave 1	[1]
Tha 4	Tharrounia	Euboea island	Late/final Neolithic				Long bone (femur)	Grave 4	[1]
References
1. This study
2. Jacobsen, T. W., Farrand, W. R., Cooper, F. A. & Vitaliano, C. J. Franchthi Cave and Paralia: maps, plans, and sections. (Indiana University Press, 1987).
3. Facorellis, Y. Radiocarbon dates from archaeological sites in caves and rockshelters in Greece. in Stable Places and Changing Perceptions: Cave Archaeology in Greece (eds. Mavridis, F. & Jensen, J. T.) 19–72 (BAR International Series 2528, 2013).
4. Hofmanová, Z. et al. Early farmers from across Europe directly descended from Neolithic Aegeans. Proc. Natl. Acad. Sci. 113, 6886–6891 (2016).
5. Papathanasiou, A. & Richards, M. P. Anthropologika kataloipa apo tis proimes theseis Mavropigis, Ksirolimnis kai Pontokomis tis Archaioteris Neolithikis sti Ditiki Makedonia. in AEAM 1 257–274 (2009).
6. Marchi, N. et al. The genomic origins of the world’s first farmers. Cell 185, 1842-1859.e18 (2022).

## Sheet: S2_Screening, Labwork
Sample ID	Skeletal element	Endogenous DNA content	ALN Mkdup	Coverage	mD5	mD3	ContEst [%]	auth. data [%]	Fragmentlength [bp]
Theo 2	long bone	-	§								Endogenous DNA content	no values = no shallow sequencing performed
Theo 3	long bone	0.49	§								ALN Mkdup	aligned read to refence genome, PCR duplicates removed
Theo 4	long bone	0.04	§								mD5 / 3 = Deamination rate	missing values for mD3 = single end sequencing
Fra 1	long bone	0.08	§								Cont Est / auth data	estimates from ContamMix
Fra 2*	long bone	-									Fragment length	Fragment length information from alignment data after paired end sequencing
Fra 3	long bone	-	§
Mar 1	long bone	-	§
Mar 2	long bone	-	§
Mar 3	long bone	-	§								*no further processing after sample preparation due to increased porosity of the bone sample
Rev 1	tooth	-	2517	10.84	0.39	0.44	31.5 - 79.7	52.7	66.88		§ no authentic mtDNA results after sequencing of different extracts
Rev 2	tooth	-	1206	4.1	0.453	0.496	14.4 - 49.9	74	58.59
Rev 3	tooth	0.0011	2283	9.3	0.412	0.45	19.3 - 54.4	66.8	67.59
Rev 4	petrous bone	0.135	27051	122.03	0.502	0.525	0,4 - 2,9	98.8	74.55
Rev 6	petrous bone	0.07	22775	93.41	0.561	0.588	0,1 - 3,9	99.3	67.77
Rev 7	petrous bone	0.0085	5222	21.97	0.328	0.343	4,00 - 20,4	86.6	73.7
Mau 1	tooth	0.00155	8422	47	0.311	0.328	9.4 - 19.7	86.6	94.33
Mau 2	tooth	0.0042	14390	73	0.373	0.402	2.7 - 5.8	96	83.83
Mau 4	long bone	0.0009	12891	54	0.438	0.476	0,6 - 3,9	98.1	70.22
Mau 5	long bone	0.0009	9790	29.2	0.454	-	1,7 - 7,2	96.5	-
Xir 1a	tooth	0.05	31237	94.3	0.454	-	0.8 - 2.5	98.5	-
Xir 1b	femur	0.01	17367	47.58	0.416	-	0.5 - 3.5	98.3	-
Xir 2	tooth	0.0018	20249	61.2	0.349	-	0,7 - 3,1	98.4	-
Xir 4a	tooth	-	15768	69.41	0.428	0.489	0,01 - 0,81	99.9	72.73
Xir 4b	long bone	-	2342	12.3	0.197	0.198	7.9 - 28.3	91.6	86.37
Xir 5	femur	0.003	6693	22.45	0.463	0.536	0,02 - 2,7	99.9	55.86
Nea 1	petrous bone	0.122671	19111	85.57	0.441	0.459	0,00 - 0,53	99.9	73.9
Nea 4	petrous bone	0.0680097	13045	52.85	0.454	0.494	1,7 - 6,8	96.1	66.84
Nea 5	petrous bone	0.354069	32798	229.42	0.319	0.316	1,19 - 2,85	98.1	115.72
NS1	tooth	-	24007	72.16	0.356	-	0,4 - 2,7	98.6	-
NS2	tooth	-	21270	63.82	0.366	-	1,5 - 4,7	97.3	-
St 1*	long bone	-
St 2	femur	0.0033	23250	115	0.405	0.424	1.2 - 3.1	97.9	81.61
St 3	tooth	-	5449	19.42	0.386	0.459	0,31 - 4,44	98.6	58.78
St 4	petrous bone	0.004	749	4.2	0.294	0.323	7,2 - 26,7		92.59
St 5	petrous bone	0.33	31520	162.25	0.422	0.442	0,86 - 2,7	98.4	84.8
Krk 1	l femur	0.0375	33062	300.05	0.265	0.313	0,0 - 0,4	99.9	148.86
Krk 2	l femur	0.00082	11215	33.4	0.42	-	2,7 - 11,9	94.4	-
Krk 3*	l femur	-
Krk 4	r femur	0.003	19498	58.9	0.376	-	0,1 - 1,7	99.4	-
Krk 5	l femur	0.0007	6876	20.8	0.191	-	25 - 48	65.6	-
Krk 6	long bone	0.25%	2725	17.01	0.208	0.286	4.5 - 20.5	89.9	103.83
Krk 7	long bone	0.001	16084	80.32	0.40619	0.458058	0,1 - 1,5	99.5	82.53
Krk 8	tooth	0.001	31417	250.99	0.323	0.211	0,0 - 0,4	99.9	129.97
Krk 9	tooth	0.0039	11012	49	0.392	0.443	0.0 -2.0	99.7	73.89
Krk 10	petrous bone	0.1028	28202	154.02	0.31	0.325	1,1 - 2,4	98.4	89.72
Krk 11	petrous bone	0.1438	32572	214.58	0.356	0.371	0,2 - 1,0	99,5	108.78
Mkg 1	tooth	0.0003	§
Mkg 9	petrous bone	0.10609	10040	36.87	0.531	0.558	0,9 - 4,5	97.9	60.47
Mkg 10	petrous bone	0.193236	9506	31.37	0.557	0.579	0,0 - 2,3	99.9	54.57
Mkg 11	petrous bone	0.0657121	22406	89.3	0.499	0.533	0,0 - 0,1	99.7	65.85
Mkg 12	petrous bone	0.101011	8923	32.67	0.533	0.569	0,3 - 5,1	98.5	60.5
Mkg 13	petrous bone	0.0529101	12336	43.73	0.477	0.498	0,1 - 1,9	99.4	59.44
Fra 4*	long bone	-
Fra 5	long bone	-	§
Fra 6	long bone	-	1898	12	0.226	0.257	21,9 - 50,3	73.1	-
Fra 7	long bone	-	§
Fra 8	long bone	0.007	22317	88.97	0.335	-	0,3 - 1,6	99.3	-
Pal 1	tooth	0.0013	31624	243	0.341	0.275	0,1 - 0,6	99.8	127.06
Pal 2	tooth	-	15978	53.76	0.374	-	1,8 - 5,0	96.9	-
Pal 3*	bone element	-
Pal 6	tooth	0.001	23853	135.81	0.418	0.46	0,0 - 0,5	99.9	93.86
Klei 4a	long bone	0.0035	27065	81.6	0.387629	-	0,0 -0,9	99.8	-
Klei 4b	tooth	0.0044	30759	93.66	0.338	-	0.3 - 1.5	99.8	-
Klei 2	3M	0.18%	24138	73.4	0.294	-	0,1 - 1,7	98.6	-
Klei 9b	petrous bone	0.29	32976	100.72	0.334	-	0,0 - 0,7	99.9	-
Klei 9a	long bone	0.0007	10216	53.68	0.34	0.367	3.4 - 9.1	99.8	87.1
Klei 5	long bone	0.0025	25675	161.85	0.327	0.292	4,4 - 8,0	94.1	103.85
Klei 6	long bone	0.0009	20523	100.73	0.405	0.443	0,0 -0,7	99.9	80.89
Klei 7	petrous bone	0.0115	18491	55.32	0.373311	-	1,1 - 3,7	97.9	-
Klei 8	petrous bone	0.0055	6359	34.24	0.396	0.443	0,2 - 3,3	99.2	88.83
Tha 1*	bone element	0.0006	§
Tha 2	long bone	0.041	32935	293.88	0.209	0.246	0,0 - 0,5	99.8	147.71
Tha3*	long bone	-
Tha 4	long bone	0.09	4605	18.93	0.286	-	2,5 - 16,5	-	-

## Sheet: S3_MDS reference panel
Archaeological/cultural period	Label	n	Chronology, age BCE	References
European Hunter Gatherers Upper Palaeolithic (interglacial, Gravettian/Aurignacian)	UP-EUHG	16	40.000 - 25.000	1, 2, 3
European Hunter Gatherers Late Upper Paleolithic (postglacial, Epigravettian/Magdalenian)	LP-EUHG	15	17.000 - 11.000	1, 4, 5, 6
European Hunter-Gatherers (Holocene)	H-EUHG	19	10.000 - 6000	4, 7, 8, 9
Early Neolthic northwestern Anatolia (Fikirtepe)	EN-NWA	27	6500 - 5600	10, 11
Early Neolithic Greece	EN-EL	16	6400 - 6000	12
Middle and Late Neolithic Greece	LN-EL	18	5800 - 4500	12
Final Neolithic Greece	FN-EL	13	4500 - 3100	12
Early Neolithic Croatia/Hungary (Starcevo-Körös)	EN-HR/HU	62	6000 - 5500	13, 14, 15
Early Neolithic Hungary (LBK)	EN-HU	39	5300 - 4900	14
Middle Neolithic Hungary (Early/ Alfold)	MN-HU	181	5500 - 4900	13, 15
Late Neolithic Hungary (Tisza)	LN-HU	48	~ 4750	13
Early Neolithic Germany, central Europe (LBK)	EN-DE	120	5500 - 4775	7, 8, 16, 17
Middle Neolithic Germany, central Europe (Rössen, Schöningen)	MN-DE	49	4600 - 4000	6, 16, 17
Late Neolithic Germany, central Europe (Baalberge, Salzmünde)	LN-DE	64	4000 - 2800	16, 17
Final Neolithic Germany, central Europe (Corded Ware, Bell Beaker)	FN-DE	64	2800 - 2200	16, 17
Τotal		751
Present-day populations
Provenance	Label	n	Period	References
Northern Greece	GR	319	present-day	18
Albany	ALB	42	present-day	19
Cyprus	CYP	91	present-day	18
Bosnia	BOS	110	present-day	20
Serbia	SER	56	present-day	20
Croatia	HR	59	present-day	20
Turkey	TUR	102	present-day	21, 22, 23
Bulgaria	BUL	30	present-day	22
South Italy	ISO	149	present-day	24
Sicily	ISI	118	present-day	24
Sardinia	ISA	70	present-day	24
Adriatic sea	IAD	182	present-day	24
Crete	CRE	180	present-day	25
Hungary	HUN	211	present-day	18
Τotal		1719
References
1. Posth, C. et al. Pleistocene Mitochondrial Genomes Suggest a Single Major Dispersal of Non-Africans and a Late Glacial Population Turnover in Europe. Curr. Biol. 26, 827–833 (2016).
2. Benazzi, S. et al. The makers of the Protoaurignacian and implications for Neandertal extinction. Science. 348, 793–796 (2015).
3. Krause, J. et al. A Complete mtDNA Genome of an Early Modern Human from Kostenki, Russia. Curr. Biol. 20, 231–236 (2010).
4. Fu, Q. et al. The genetic history of Ice Age Europe. Nature 534, 200–205 (2016).
5. Jones, E. R. et al. Upper Palaeolithic genomes reveal deep roots of modern Eurasians. Nat. Commun. 6, 8912 (2015).
6. Schulz, A. Paläo- und Populationsgenetik von Jäger-Sammler-Fischern und Ackerbauern in Nordzentraleuropa und angrenzenden Regionen. (Johannes Gutenberg University of Mainz, 2015).
7. Lazaridis, I. et al. Ancient human genomes suggest three ancestral populations for present-day Europeans. Nature 513, 409–413 (2014).
8. Bollongino, R. et al. 2000 Years of Parallel Societies in Stone Age Central Europe. Science. 342, 479–481 (2013).
9. Bramanti, B. et al. Genetic Discontinuity Between Local Hunter-Gatherers and Central Europe’s First Farmers. Science. 326, 137–140 (2009).
10. Hofmanová, Z. et al. Early farmers from across Europe directly descended from Neolithic Aegeans. Proc. Natl. Acad. Sci. 113, 6886–6891 (2016).
11. Mathieson, I. et al. Genome-wide patterns of selection in 230 ancient Eurasians. Nature 528, 499–503 (2015).
12. This study
13. Keerl, V. Pnachschauen. (Johannes Gutenberg Universität Mainz, 2015).
14. Szécsényi-Nagy, A. et al. Ancient DNA Evidence for a Homogeneous Maternal Gene Pool in Sixth Millennium cal bc Hungary and the Central European LBK. in Early Farmers (British Academy, 2014). doi:10.5871/bacad/9780197265758.003.0005.
15. Gamba, C. et al. Genome flux and stasis in a five millennium transect of European prehistory. Nat. Commun. 5, 5257 (2014).
16. Brotherton, P. et al. Neolithic mitochondrial haplogroup H genomes and the genetic origins of Europeans. Nat. Commun. 4, 1764 (2013).
17. Brandt, G. et al. Ancient DNA Reveals Key Stages in the Formation of Central European Mitochondrial Genetic Diversity. Science. 342, 257–261 (2013).
18. Irwin, J. et al. Mitochondrial control region sequences from northern Greece and Greek Cypriots. Int. J. Legal Med. 122, 87–89 (2008).
19. Belledi, M. et al. Maternal and paternal lineages in Albania and the genetic structure of Indo-European populations. Eur. J. Hum. Genet. 2000 87 8, 480–486 (2000).
20. Harvey et al. (unpublished). Retrieved from https://www.ncbi.nlm.nih.gov/nuccore/AY005664.1 .Submitted: 21-07-2000 Division of Medical Genetics, University of Washington, Box 357720, Seattle, WA 98195-7720, USA
21. Schönberg, A., Theunert, C., Li, M., Stoneking, M. & Nasidze, I. High-throughput sequencing of complete human mtDNA genomes from the Caucasus and West Asia: high diversity and demographic inferences. Eur. J. Hum. Genet. 2011 199 19, 988–994 (2011).
22. Calafell, F., Underbill, P., Tolun, A., Angelicheva, D. & Kalaydjieva, L. From Asia to Europe: mitochondrial DNA sequence variability in Bulgarians and Turks. Ann. Hum. Genet. 60, 35–49 (1996).
23. Comas, D., Calafell, F., Mateu, E., Pérez-Lezaun, A. & Bertranpetit, J. Geographic variation in human mitochondrial DNA control region sequence: the population history of Turkey and its relationship to the European populations. Mol. Biol. Evol. 13, 1067–1077 (1996).
24. Boattini, A. et al. Uniparental Markers in Italy Reveal a Sex-Biased Genetic Structure and Different Historical Strata. PLoS One 8, e65441 (2013).
25. Martinez, L., Mirabal, S., Luis, J. R. & Herrera, R. J. Middle Eastern and European mtDNA Lineages Characterize Populations from Eastern Crete. doi:10.1002/ajpa.20857.

## Sheet: S4_SPLATCHE2 dataset
Table S4: Characteristics of the dataset used for the simulations. List of samples used for the simulations with chronology and coordinates as well as the translation for SPLATCHE2 input.
	Real Data							SPLATCHE2
Group	Archaeological site	Chronology	Latitude	Longitude	Seq.	Ref.		Lay.	Latitute	Longitude	Generation	Map labels in Figure 1
Early Neolithic north Greece					16
	Nea Nikomedeia	6150	40.58	22.25	5	this study, 1		1	4517344.94	2476858.67	1274	1
	Revenia	6350	40.32	22.58	3	this study, 2		1	4488401.87	2513594.10	1266	2
	Mavropigi	6100	40.45	21.72	4	this study		1	4502873.40	2417859.34	1276	3
	Xirolimni	6100-6000	40.29	21.66	4	this study		1	4485062.28	2411180.17	1278	4
Late Neolithic north Greece					29
	Makri	5500	40.86	25.75	2	this study		1	4548514.39	2866476.89	1300	5
	Stavropouli	5800–5300	40.67	22.93	3	this study		1	4527363.69	2552555.92	1298	6
	Kremasti koilada	5100	40.36	21.94	7	this study		1	4492854.65	2442349.63	1316	7
	Makrigialos	5400–5000	40.39	22.58	5	this study		1	4496194.23	2513594.10	1311	8
	Kleitos	5400–4100	40.37	21.83	8	this study, 2		1	4493967.84	2430104.48	1330	9
	Paliambela	4900–3200	40.51	22.51	4	this study, 2		1	4509552.57	2505801.74	1358	10
Modern north Greece					319
	Northern Greece	2008	40.99	23.84	319	3		1	4562986.00	2653857.00	1600	11
Hunter Gatherer central Europe					19
	Blätterhöhle	3922–3359	51.36	7.55	8	4		0	5717369.05	840462.16	1374	25
	Blätterhöhle	9210–8638	51.36	7.55	5	4		0	5717369.05	840462.16	1163
	Hohlenstein-Stadel	6743	48.55	10.17	2	5		0	5404561.28	1132119.22	1250	26
	Hohler Fels	13649	48.38	9.76	1	5		0	5385636.96	1086478.23	974	27
	Bad Dürrenberg	6848 ± 142	51.3	2022-07-12	1	5		0	5645011.38	798160.75	1060	28
	Oberkassel	11507 ±134	50.71	7.17	1	6		0	5710689.88	1343626.25	1246	29
	Loschbour	6097 ±50	49.77	6.24	1	4		0	5540371.06	694633.62	1276	30
Early Neolithic central Europe (LBK)					117
	Derenburg	5500–4775	51.87	10.91	20	2010-09-08		1	5774141.99	1214495.64	1315	31
	Halberstadt-Sonntagsfeld	5500-4775	51.9	2022-06-11	31	8, 11		1	5777481.57	1231193.57	1315	32
	Karsdorf	5500-4775	51.28	11.65	23	10, 11		1	5708463.49	1296872.07	1315	33
	Naumburg	5500-4775	51.15	11.81	4	11		1	5693991.95	1314683.19	1315	34
	Oberwiederstedt 1, Unterwiederstedt	5500-4775	51.67	11.53	8	8, 11		1	5751878.09	1283513.73	1315	35
	Dillingen	5000	48.58	10.49	7	this study		1	5407900.86	1167741.46	1320	36
	Essenheim	5000	48.61	12.22	1	this study		1	5411240.45	1360324.18	1320	37
	Herxheim	5000	49.51	8.18	9	12		1	5511427.99	910593.43	1320	38
	Otzing	5000	48.76	12.81	1	this study		1	5427938.37	1426002.68	1320	39
	Eilsleben	5000	52.15	11.22	1	8		1	5805311.44	1249004.69	1320	40
	Schwetzingen	5500–4775	49.38	8.57	4	8		1	5496956.46	954008.04	1314	41
	Vaihingen	5500–4775	48.93	8.96	1	8		1	5446862.68	997422.64	1314	42
	Seehausen	5500–4775	51.33	11.13	1	8		1	5714029.46	1238985.93	1314	43
	Flomborn	5500–4775	49.69	8.15	6	8		1	5531465.50	907253.85	1314	44
Late Neolithic central Europe					64
	Esperstedt (Esp30)	3859	51.42	11.68	1	10		1	5724048.22	1300211.65	1366	45
	Halle-Queis	3650	51.5	11.97	1	10, 11		1	5736293.36	1315796.38	1374	46
	Karsdorf (21+22)	3650	51.28	11.65	2	11		1	5708463.49	1296872.07	1374	33
	Quedlinburg VII 2	3650	51.79	11.15	8	11		1	5765236.43	1241212.32	1374	47
	Quedlinburg IX	3650–3504	51.79	11.15	6	11		1	5765236.43	1241212.32	1377	48
	Salzmünde-Schiebzig (55)	3650	51.53	11.82	1	11		1	5732953.78	1332494.30	1374	48
	Salzmünde-Schiebzig	3200	51.53	11.82	27	10, 11		1	5736293.36	1315796.38	1392	48
	Esperstedt (Esp24)	3200	51.42	11.68	1	11		1	5724048.22	1300211.65	1392	45
	Benzingerode I	3326–2870	51.83	10.86	17	11		1	5769689.21	1208929.67	1396	49
Early Neolithic Hungary/ Croatia Starcevo-culture					44
	Vukovar Gimnazija	6000–5500	45.35	19	3	13		1	5048338.91	2115070.33	1290	12
	Vinkovci	6000–5500	45.28	18.79	8	13		1	5040546.54	2091693.23	1290	13
	Lánycsók, Csata-alja	5680–5560	45.99	18.58	3	13		1	5119583.38	2068316.14	1295	14
	Lánycsók, Gata-Csotola	6000–5500	46	18.58	4	13		1	5120696.58	2068316.14	1290	15
	Alsónyék-Bátaszék, Mérnöki telep	5800–5200	46.21	18.71	26	13		1	5144073.67	2082787.67	1300	16
Late Neolithic Transdanubia (Hungary)					39
	Balatonszemes-Bagódomb	5300–4900	467894	1778489	4	13		1	5208638.97	1979260.55	1316	17
	Bölcske-Gyűrűsvölgy	5300–4900	467672	188794	5	13		1	5206412.58	2101711.99	1316	18
	Balatonszárszó-Kis-erdei-dűlő	5210–4940	468204	178581	5	13		1	5211978.56	1988166.11	1317	19
	Budakeszi 4/8 Szőlőskert-Tangazdaság	5220–5040	475016	1891047	12	13		1	5287675.81	2105051.57	1315	20
	Harta-Gátőrház	5300–4900	467055	1901454	5	13		1	5199733.41	2116183.52	1316	21
	Kóny, Proletár-dűlő II	5300–4900	476387	1736453	4	13		1	5303260.54	1932506.36	1316	22
	Szemely-Hegyes	5210–4940	460258	183227	2	13		1	5124036.16	2039373.07	1317	23
	Tolna-Mözs	5310–5000	464071	1874215	2	13		1	5166337.57	2086127.26	1314	24
References
1. Marchi, N. et al. (2020) The mixed genetic origin of the first farmers of Europe. bioRxiv 2020.11.23.394502 doi:10.1101/2020.11.23.394502.
2. Hofmanová, Z. et al. (2016) Early farmers from across Europe directly descended from Neolithic Aegeans. Proc. Natl. Acad. Sci. 113, 6886–6891.
3. Irwin, J. et al. (2008) Mitochondrial control region sequences from northern Greece and Greek Cypriots. Int. J. Legal Med. 122, 87–89
4. Bollongino, R. et al. (2013) 2000 Years of Parallel Societies in Stone Age Central Europe. Science. 342, 479–481.
5. Bramanti, B. et al. (2009) Genetic Discontinuity Between Local Hunter-Gatherers and Central Europe’s First Farmers. Science. 326, 137–140.
6. Fu, Q. et al. (2016) The genetic history of Ice Age Europe. Nature 534, 200–205.
7. Lazaridis, I. et al. (2014) Ancient human genomes suggest three ancestral populations for present-day Europeans. Nature 513, 409–413 .
8. Haak, W. et al. Ancient DNA from the First European Farmers in 7500-Year-Old Neolithic Sites. Science. 310, 1016–1018 (2005).
9. Haak, W. et al. Ancient DNA from European Early Neolithic Farmers Reveals Their Near Eastern Affinities. PLoS Biol. 8, e1000536 (2010).
10. Brotherton, P. et al. Neolithic mitochondrial haplogroup H genomes and the genetic origins of Europeans. Nat. Commun. 4, 1764 (2013).
11. Brandt, G. et al. Ancient DNA Reveals Key Stages in the Formation of Central European Mitochondrial Genetic Diversity. Science. 342, 257–261 (2013).
12. Blöcher, J., Figarska, S. & Burger, J. Genomic analysis of early Neolithic samples from Herxheim, Germany. in Ritualised Destruction in the Early Neolithic – The Exceptional Site of Herxheim (Palatinate, Germany) Volume 2 (ed. Zeeb-Lanz, A.) 305–312 (GDKE, Direktion Landesarchäologie, Außenstelle Speyer, 2019).
13. Szécsényi-Nagy, A. et al. Tracing the genetic origin of Europe’s first farmers reveals insights into their social organization. Proc. R. Soc. B Biol. Sci. 282, 20150339 (2015).

## Sheet: S5_Empirical statistics used fo
Table S5: Empirical statistics used for the ABC estimation.
M(K)	SD(K)	M(H)	SD(H)	M(π)	SD(π)	M(Fst) HG-N,CE	SD(Fst) HG-N,CE	M(Fst) EN	SD(Fst) EN	M(Fst) LN	SD(Fst) LN	M(Fst) EN-LN	SD(Fst) EN-LN
21.8571	12.1302	0.9	0.0791	0.5794	0.1203	0.0708	0.0322	0.0005	0.0121	0.0267	0.0212	0.0063	0.0045
Intra-population statistics: mean and standard deviation of the number of haplotypes (k), genetic diversity (H) and pairwise differences (π).
Inter-population statistics: mean and standard deviation of Fst computed between hunter-gatherers in one side and the late or early Neolithic central Europeans in the other side (HG-N,CE); between each pair of early Neolithic samples (EN); between each pair of late Neolithic samples (LN) and between early and late Neolithic samples (EN-LN).

## Sheet: S6_Haplogroups
Sample ID	Archaeological site	Provenance	Chronology*	Haplogroup
Rev 4	Revenia	Katerini, Macedonia	Early Neolithc	H		*Chronology: Mesolithic Period: 10,000-6700/6500 BCE, Early Neolithic Period: 6700/6500-6,000/5,600 BCE, Middle Neolithic Period: 6,000/5,400-5,300/5,300 BCE, Late Neaolithic Period: 5,400/5,300-4,700/4,300, Final Neolithic Period: 4,700/4,300-3,300/3,100 BCE
Rev 6	Revenia	Katerini, Macedonia	Early Neolithc	H46
Mau 1	Mavropigi, Filotsairi	Kozani, Macedonia	Early Neolithc	H5
Mau 2	Mavropigi, Filotsairi	Kozani, Macedonia	Early Neolithc	T2b23
Mau 4	Mavropigi, Filotsairi	Kozani, Macedonia	Early Neolithc	H46
Mau 5	Mavropigi, Filotsairi	Kozani, Macedonia	Early Neolithc	T2f
Xir 1	Xirolimni	Kozani, Macedonia	Early Neolithc	T2c1d1
Xir 2	Xirolimni	Kozani, Macedonia	Early Neolithc	T1a5
Xir 4a	Xirolimni	Kozani, Macedonia	Early Neolithc	K1a1
Xir 5	Xirolimni	Kozani, Macedonia	Early Neolithc	K1a24
Nea 1	Nea Nikomideia	Imathia, Macedonia	Early Neolithc	K1a4b
Nea 4	Nea Nikomideia	Imathia, Macedonia	Early Neolithc	H
Nea 5	Nea Nikomideia	Imathia, Macedonia	Early Neolithc	H
NS1	Makri	Alexandroupolis, Thrace	Middle Neolithic	H1
NS2	Makri	Alexandroupolis, Thrace	Middle Neolithic	J1c7
St 2	Stavroupoli	Thessaloniki, Macedonia	Middle Neolithic	N1a1a1a3
St 3	Stavroupoli	Thessaloniki, Macedonia	Middle Neolithic	K1a
St 5	Stavroupoli	Thessaloniki, Macedonia	Middle Neolithic	H
Krk 1	Toumba Kremastis Koiladas	Kozani, Macedonia	Late Neolithic	K1a1
Krk 2	Toumba Kremastis Koiladas	Kozani, Macedonia	Late Neolithic	H
Krk 4	Toumba Kremastis Koiladas	Kozani, Macedonia	Late Neolithic	U8b1a1
Krk 7	Toumba Kremastis Koiladas	Kozani, Macedonia	Late Neolithic	K1a3a3
Krk 8	Toumba Kremastis Koiladas	Kozani, Macedonia	Late Neolithic	N1a1a1a
Krk 9	Toumba Kremastis Koiladas	Kozani, Macedonia	Late Neolithic	H
Krk 10	Toumba Kremastis Koiladas	Kozani, Macedonia	Late Neolithic	K1a4a1
Mkg 9	Makriyalos	Katerini, Macedonia	Late Neolithic	T2b
Mkg 10	Makriyalos	Katerini, Macedonia	Late Neolithic	J1c3j
Mkg 11	Makriyalos	Katerini, Macedonia	Late Neolithic	K1a
Mkg 12	Makriyalos	Katerini, Macedonia	Late Neolithic	U7b
Mkg 13	Makriyalos	Katerini, Macedonia	Late Neolithic	K1a
Fra 8	Franchthi Cave	Argolis, Peloponnese	Late Neolithic	U3b3
Pal 1	Paliambela Kolindrou	Katerini, Macedonia	Final Neolithic	U4b3
Pal 2	Paliambela Kolindrou	Katerini, Macedonia	Final Neolithic	K1a7
Pal 6	Paliambela Kolindrou	Katerini, Macedonia	Final Neolithic	K1a7
Klei 4	Kleitos	Kozani, Macedonia	Final Neolithic	K1a4a1
Klei 2	Kleitos	Kozani, Macedonia	Final Neolithic	J1c1
Klei 9	Kleitos	Kozani, Macedonia	Final Neolithic	K1a4
Klei 5	Kleitos	Kozani, Macedonia	Final Neolithic	HV
Klei 6	Kleitos	Kozani, Macedonia	Final Neolithic	H29
Klei 7	Kleitos	Kozani, Macedonia	Final Neolithic	H29
Klei 8	Kleitos	Kozani, Macedonia	Final Neolithic	J1c2
Tha 2	Tharrounia	Euboea island	Late/Final Neolithic	H5

## Sheet:    S7_Fst_Greek_Neolithic Sites
	Revenia	Mavropigi-Fillotsairi	Xirolimni-Portes	Nea Nikomedeia	Stavroupoli	Makri	Makriyalos	Toumba Kremastis Koiladas	Paliambela	Kleitos
Revenia	0
Mavropigi-Fillotsairi	0.07692	0
Xirolimni-Portes	0.05703	0.10526	0
Nea Nikomedeia	0.44068	0.36187	-0.00243	0
Stavroupoli	-0.15179	0.13095	-0.01366	-0.02857	0
Makri	0	0.01754	0.0106	0.38554	-0.08088	0
Makriyalos	-0.03711	0.04676	-0.12924	-0.04472	-0.04009	-0.14313	0
Toumba Kremastis Koiladas	-0.10437	0.17884	0.00971	-0.04127	-0.17971	0.00746	-0.02796	0
Paliambela	0.18182	0.26214	-0.13684	-0.09091	-0.06667	0.19512	-0.11455	-0.05868	0
Kleitos	-0.01056	0.20047	0.04087	0.14819	-0.00274	-0.07271	-0.05358	-0.03101	0.09519	0
P values
	Revenia	Mavropigi-Fillotsairi	Xirolimni-Portes	Nea Nikomedeia	Stavroupoli	Makri	Makriyalos	Toumba Kremastis Koiladas	Paliambela	Kleitos
Revenia	*
Mavropigi-Fillotsairi	0.27047+-0.0042	*
Xirolimni-Portes	0.27126+-0.0039	0.28076+-0.0045	*
Nea Nikomedeia	0.09930+-0.0034	0.05326+-0.0020	0.48213+-0.0050	*
Stavroupoli	0.89991+-0.0029	0.13919+-0.0034	0.48223+-0.0049	0.60469+-0.0050	*
Makri	0.99990+-0.0000	0.60212+-0.0047	0.33046+-0.0044	0.10959+-0.0029	0.89249+-0.0030	*
Makriyalos	0.56351+-0.0044	0.28819+-0.0044	0.99990+-0.0000	0.63221+-0.0046	0.67568+-0.0047	0.86090+-0.0033	*
Toumba Kremastis Koiladas	0.58460+-0.0052	0.04960+-0.0022	0.34304+-0.0043	0.57905+-0.0048	0.91783+-0.0025	0.54826+-0.0051	0.56282+-0.0048	*
Paliambela	0.40570+-0.0051	0.14662+-0.0035	0.65726+-0.0041	0.99990+-0.0000	0.99990+-0.0000	0.39966+-0.0052	0.88793+-0.0032	0.57806+-0.0054	*
Kleitos	0.37066+-0.0044	0.03693+-0.0021	0.31472+-0.0045	0.16959+-0.0037	0.42897+-0.0051	0.49757+-0.0053	0.62350+-0.0049	0.68350+-0.0048	0.23988+-0.0044	*

## Sheet: S8_Fst MDS 
Abbreviations of populations can be found in S3
	UP-EUHG	LP-EUHG	H-EUHG	EN-NWA	EN-NGR	M/LN-NGR	FN-NGR	EN-HR	MN-HU	LN-HU	EN-HU	EN-CEU	MN-CEU	LN-CEU	FN-CEU	ngr	alb	cyp	bos	ser	cro	tur	bul	iso	isi	isa	iad	cre	hun
UP-EUHG	0.00001
LP-EUHG	0.01878	0.00001
H-EUHG	0.1888	0.17626	0.00001
EN-NWA	0.1045	0.14504	0.28045	0.00001
EN-NGR	0.14259	0.19236	0.32092	0.01133	0.00001
M/LN-NGR	0.08279	0.12239	0.27012	-0.02089	-0.0068	0.00001
FN-NGR	0.12816	0.19291	0.33567	0.00865	-0.00359	-0.03141	0.00001
EN-HR	0.10501	0.13162	0.2734	0.01127	-0.02152	-0.00025	-0.00447	0.00001
MN-HU	0.03358	0.056	0.20593	0.03285	0.01588	0.01301	0.00938	0.01294	0.00001
LN-HU	0.08046	0.10702	0.26673	0.06483	0.0389	0.03724	0.03394	0.02653	0.00772	0.00001
EN-HU	0.07379	0.10143	0.24054	0.04462	0.02525	0.02847	0.04802	0.01927	0.00431	0.01064	0.00001
EN-CEU	0.06878	0.09471	0.23078	0.01694	0.01048	0.00662	0.02057	0.00649	0.0062	0.01442	-0.00484	0.00001
MN-CEU	0.04506	0.07413	0.22223	0.01188	-7E-05	-9E-05	0.00626	-0.0002	-0.00638	0.01049	-0.00347	-0.00504	0.00001
LN-CEU	0.0147	0.0424	0.19155	0.02691	0.01428	0.01137	0.01687	0.01613	-0.00187	0.02136	0.00596	0.00886	-0.00923	0.00001
FN-CEU	0.01213	0.03112	0.17815	0.10302	0.07361	0.08029	0.0819	0.07235	0.02404	0.05127	0.03994	0.0529	0.02899	0.014	0.00001
ngr	0.00766	0.03065	0.19086	0.05805	0.04271	0.03244	0.0315	0.04744	0.01543	0.03173	0.03597	0.03885	0.01556	0.00766	0.01123	0.00001
alb	-0.00825	0.01494	0.1783	0.06822	0.05699	0.03704	0.05354	0.0622	0.02285	0.05276	0.04191	0.04372	0.02282	0.00975	0.01141	0.00525	0.00001
cyp	0.03722	0.06092	0.1953	0.01865	0.00968	-0.00075	-0.00038	0.0236	0.02096	0.04151	0.04018	0.02972	0.00772	0.01296	0.04003	0.01821	0.0171	0.00001
bos	0.00636	0.03538	0.20562	0.06421	0.04698	0.04034	0.03722	0.04784	0.01402	0.03852	0.03182	0.03706	0.01373	0.00523	0.00846	0.00214	0.00658	0.02213	0.00001
ser	0.00255	0.02442	0.17634	0.04957	0.04571	0.01534	0.01833	0.04669	0.01467	0.03264	0.03893	0.03566	0.01616	0.00857	0.0171	0.00248	0.00098	0.01328	0.00485	0.00001
cro	0.0105	0.03496	0.19162	0.04999	0.03361	0.02433	0.02969	0.03801	0.0117	0.04276	0.02893	0.03099	0.007	-0.0027	0.00681	0.00384	0.00207	0.01157	0.00351	0.00138	0.00001
tur	0.00701	0.03569	0.17774	0.03402	0.03639	0.02297	0.02636	0.04255	0.01933	0.02757	0.03187	0.0324	0.01171	0.00512	0.01845	-0.00222	0.01479	0.00841	0.00018	0.00208	0.00504	0.00001
bul	0.01345	0.04546	0.20864	0.04142	0.03244	0.01409	0.01793	0.03419	0.00791	0.03065	0.02591	0.02758	0.00641	-0.0027	0.00936	-0.00327	0.00012	0.00139	-0.00111	-0.00334	-0.00327	9E-05	0.00001
iso	0.01423	0.04206	0.18811	0.05216	0.02786	0.03184	0.03608	0.03597	0.01133	0.02444	0.02112	0.02808	0.00822	0.00204	0.01306	0.00256	0.00935	0.01696	0.00599	0.01254	0.00464	0.00088	-0.00093	0.00001
isi	0.00929	0.03273	0.20445	0.07279	0.05236	0.04447	0.04995	0.05651	0.01856	0.02941	0.03368	0.04127	0.02025	0.01152	0.01155	-0.00019	0.00729	0.02281	0.00564	0.00769	0.00782	0.00252	0.0009	8E-05	0.00001
isa	0.02803	0.04178	0.19419	0.06016	0.02943	0.03292	0.02156	0.03344	0.00658	0.02077	0.02543	0.03095	0.00808	0.00402	0.01469	0.00927	0.01111	0.01688	0.00856	0.00926	0.00541	0.01313	3E-05	0.00667	0.01121	0.00001
iad	0.00951	0.03039	0.18337	0.05083	0.02667	0.02648	0.02554	0.03546	0.00964	0.02839	0.02478	0.02832	0.00707	0.00047	0.0059	0.00074	0.00146	0.01433	0.00071	0.00496	-0.00029	0.00257	-0.00415	0.00058	0.00153	0.00421	0.00001
cre	0.00811	0.03338	0.18239	0.0523	0.03831	0.03051	0.03219	0.04484	0.01667	0.02879	0.03144	0.03736	0.01481	0.00735	0.01597	0.00017	0.00951	0.01684	0.00549	0.00757	0.00646	-0.00112	-0.00063	0.00027	-0.00197	0.01015	0.003	0.00001
hun	0.01141	0.03551	0.1941	0.0653	0.04072	0.04295	0.0421	0.04219	0.01096	0.02587	0.02336	0.03255	0.01038	0.00296	0.00627	0.00177	0.01042	0.02468	0.00121	0.00919	0.00367	0.0034	-4E-05	-0.00018	0.00056	0.00517	0.00054	0.00225	0.00001
	UP-EUHG	LP-EUHG	H-EUHG	EN-NWA	EN-NGR	M/LN-NGR	FN-NGR	EN-HR	MN-HU	LN-HU	EN-HU	EN-CEU	MN-CEU	LN-CEU	FN-CEU	ngr	alb	cyp	bos	ser	cro	tur	bul	iso	isi	isa	iad	cre	hun
UP-EUHG	*
LP-EUHG	0.21521+-0.0090	*
H-EUHG	0.00099+-0.0006	0.00099+-0.0006	*
EN-NWA	0.00198+-0.0008	0.00066+-0.0005	0.00000+-0.0000	*
EN-NGR	0.00000+-0.0000	0.00000+-0.0000	0.00000+-0.0000	0.23967+-0.0086	*
M/LN-NGR	0.00529+-0.0015	0.00165+-0.0009	0.00000+-0.0000	0.79537+-0.0064	0.50050+-0.0085	*
FN-NGR	0.00198+-0.0008	0.00033+-0.0003	0.00000+-0.0000	0.30149+-0.0074	0.41884+-0.0080	0.84496+-0.0071	*
EN-HR	0.00066+-0.0005	0.00033+-0.0003	0.00000+-0.0000	0.18248+-0.0068	0.90711+-0.0049	0.41355+-0.0104	0.46050+-0.0084	*
MN-HU	0.02876+-0.0026	0.01058+-0.0019	0.00000+-0.0000	0.00860+-0.0019	0.13322+-0.0065	0.13752+-0.0051	0.24264+-0.0074	0.02711+-0.0024	*
LN-HU	0.00132+-0.0006	0.00165+-0.0007	0.00000+-0.0000	0.00165+-0.0007	0.04364+-0.0029	0.04364+-0.0034	0.07967+-0.0047	0.01785+-0.0027	0.09752+-0.0048	*
EN-HU	0.01157+-0.0021	0.00298+-0.0011	0.00000+-0.0000	0.02645+-0.0029	0.11901+-0.0064	0.09058+-0.0055	0.05554+-0.0041	0.05322+-0.0041	0.21917+-0.0081	0.16298+-0.0075	*
EN-CEU	0.00893+-0.0014	0.00264+-0.0009	0.00000+-0.0000	0.08860+-0.0052	0.22281+-0.0077	0.27471+-0.0061	0.15339+-0.0080	0.13686+-0.0067	0.05289+-0.0049	0.05719+-0.0044	0.63471+-0.0099	*
MN-CEU	0.01917+-0.0029	0.00298+-0.0009	0.00000+-0.0000	0.15636+-0.0059	0.40661+-0.0098	0.40198+-0.0100	0.29950+-0.0080	0.39868+-0.0081	0.91636+-0.0051	0.11901+-0.0055	0.54050+-0.0075	0.72165+-0.0082	*
LN-CEU	0.14479+-0.0069	0.02215+-0.0025	0.00000+-0.0000	0.03570+-0.0035	0.15306+-0.0068	0.18347+-0.0074	0.15504+-0.0064	0.03008+-0.0030	0.60463+-0.0103	0.01719+-0.0023	0.20198+-0.0076	0.08364+-0.0053	0.94413+-0.0037	*
FN-CEU	0.18281+-0.0087	0.05025+-0.0036	0.00000+-0.0000	0.00000+-0.0000	0.00298+-0.0009	0.00033+-0.0003	0.00231+-0.0009	0.00000+-0.0000	0.00099+-0.0006	0.00000+-0.0000	0.00231+-0.0008	0.00000+-0.0000	0.00397+-0.0012	0.02215+-0.0029	*
ngr	0.18711+-0.0072	0.01322+-0.0020	0.00000+-0.0000	0.00000+-0.0000	0.00298+-0.0010	0.00331+-0.0012	0.02182+-0.0026	0.00000+-0.0000	0.00000+-0.0000	0.00000+-0.0000	0.00000+-0.0000	0.00000+-0.0000	0.00099+-0.0006	0.00893+-0.0017	0.00331+-0.0010	*
alb	0.71372+-0.0090	0.15207+-0.0072	0.00000+-0.0000	0.00000+-0.0000	0.00496+-0.0014	0.01289+-0.0021	0.00992+-0.0017	0.00000+-0.0000	0.00562+-0.0015	0.00000+-0.0000	0.00165+-0.0007	0.00000+-0.0000	0.00959+-0.0019	0.08132+-0.0055	0.06050+-0.0046	0.09124+-0.0059	*
cyp	0.00826+-0.0016	0.00198+-0.0010	0.00000+-0.0000	0.02479+-0.0025	0.17355+-0.0068	0.43967+-0.0091	0.41752+-0.0087	0.00198+-0.0009	0.00000+-0.0000	0.00000+-0.0000	0.00000+-0.0000	0.00000+-0.0000	0.08066+-0.0057	0.00760+-0.0015	0.00000+-0.0000	0.00000+-0.0000	0.00529+-0.0014	*
bos	0.22975+-0.0071	0.01488+-0.0021	0.00000+-0.0000	0.00000+-0.0000	0.00264+-0.0009	0.00529+-0.0014	0.01818+-0.0026	0.00000+-0.0000	0.00099+-0.0006	0.00033+-0.0003	0.00066+-0.0005	0.00000+-0.0000	0.01124+-0.0023	0.09355+-0.0052	0.04033+-0.0041	0.10149+-0.0053	0.08264+-0.0054	0.00000+-0.0000	*
ser	0.32926+-0.0082	0.05554+-0.0042	0.00000+-0.0000	0.00099+-0.0006	0.00661+-0.0015	0.12099+-0.0062	0.11769+-0.0063	0.00033+-0.0003	0.01091+-0.0019	0.00264+-0.0013	0.00132+-0.0006	0.00033+-0.0003	0.02083+-0.0032	0.06909+-0.0048	0.00893+-0.0018	0.17719+-0.0069	0.37190+-0.0081	0.00826+-0.0015	0.10777+-0.0046	*
cro	0.16661+-0.0076	0.02810+-0.0029	0.00000+-0.0000	0.00099+-0.0006	0.02413+-0.0027	0.05421+-0.0034	0.04992+-0.0040	0.00066+-0.0005	0.02050+-0.0021	0.00000+-0.0000	0.00595+-0.0012	0.00066+-0.0005	0.13620+-0.0062	0.62678+-0.0092	0.11372+-0.0061	0.09355+-0.0064	0.30281+-0.0074	0.01455+-0.0022	0.16264+-0.0070	0.34678+-0.0083	*
tur	0.21587+-0.0066	0.00529+-0.0012	0.00000+-0.0000	0.00066+-0.0005	0.00496+-0.0012	0.02512+-0.0032	0.03868+-0.0032	0.00000+-0.0000	0.00033+-0.0003	0.00000+-0.0000	0.00033+-0.0003	0.00000+-0.0000	0.01421+-0.0022	0.07934+-0.0044	0.00066+-0.0005	0.93388+-0.0051	0.00529+-0.0012	0.01124+-0.0024	0.40132+-0.0078	0.23868+-0.0089	0.07802+-0.0054	*
bul	0.16661+-0.0073	0.00727+-0.0014	0.00000+-0.0000	0.01455+-0.0023	0.05256+-0.0037	0.15934+-0.0072	0.16165+-0.0061	0.01818+-0.0025	0.15041+-0.0063	0.01157+-0.0021	0.03868+-0.0033	0.02446+-0.0032	0.20099+-0.0068	0.57686+-0.0089	0.15041+-0.0059	0.71702+-0.0082	0.42116+-0.0100	0.34711+-0.0075	0.50050+-0.0097	0.63901+-0.0081	0.62942+-0.0097	0.42711+-0.0107	*
iso	0.10182+-0.0049	0.00661+-0.0014	0.00000+-0.0000	0.00000+-0.0000	0.02248+-0.0023	0.00496+-0.0014	0.01521+-0.0021	0.00000+-0.0000	0.00033+-0.0003	0.00099+-0.0006	0.00331+-0.0010	0.00000+-0.0000	0.04793+-0.0036	0.22843+-0.0074	0.00331+-0.0010	0.04926+-0.0042	0.03835+-0.0037	0.00000+-0.0000	0.01917+-0.0027	0.00628+-0.0012	0.09322+-0.0051	0.30116+-0.0079	0.50116+-0.0094	*
isi	0.18314+-0.0068	0.01554+-0.0021	0.00000+-0.0000	0.00000+-0.0000	0.00298+-0.0009	0.00132+-0.0006	0.00331+-0.0010	0.00000+-0.0000	0.00000+-0.0000	0.00000+-0.0000	0.00033+-0.0003	0.00000+-0.0000	0.00198+-0.0008	0.00926+-0.0021	0.01058+-0.0020	0.48496+-0.0085	0.06479+-0.0040	0.00000+-0.0000	0.02215+-0.0025	0.03107+-0.0028	0.02843+-0.0030	0.14017+-0.0063	0.37388+-0.0084	0.42050+-0.0084	*
isa	0.04331+-0.0028	0.01785+-0.0028	0.00000+-0.0000	0.00033+-0.0003	0.04231+-0.0037	0.01818+-0.0025	0.09355+-0.0049	0.00132+-0.0008	0.07140+-0.0046	0.01157+-0.0020	0.00992+-0.0019	0.00033+-0.0003	0.10281+-0.0056	0.17554+-0.0082	0.01851+-0.0026	0.00364+-0.0011	0.05421+-0.0040	0.00033+-0.0003	0.02215+-0.0026	0.04826+-0.0041	0.13917+-0.0058	0.00298+-0.0010	0.42215+-0.0086	0.03669+-0.0038	0.00760+-0.0016	*
iad	0.16264+-0.0058	0.01884+-0.0026	0.00000+-0.0000	0.00000+-0.0000	0.02843+-0.0031	0.01388+-0.0020	0.04529+-0.0033	0.00033+-0.0003	0.00165+-0.0007	0.00000+-0.0000	0.00198+-0.0011	0.00000+-0.0000	0.06083+-0.0048	0.37256+-0.0097	0.05818+-0.0041	0.22017+-0.0084	0.30512+-0.0096	0.00033+-0.0003	0.28860+-0.0103	0.07603+-0.0046	0.46512+-0.0085	0.11207+-0.0068	0.75339+-0.0084	0.30810+-0.0073	0.19207+-0.0072	0.09785+-0.0057	*
cre	0.18248+-0.0059	0.01818+-0.0027	0.00000+-0.0000	0.00000+-0.0000	0.00860+-0.0015	0.01190+-0.0024	0.02876+-0.0028	0.00000+-0.0000	0.00000+-0.0000	0.00033+-0.0003	0.00000+-0.0000	0.00000+-0.0000	0.00595+-0.0013	0.02248+-0.0028	0.00099+-0.0006	0.38215+-0.0093	0.03008+-0.0032	0.00000+-0.0000	0.01587+-0.0028	0.02612+-0.0029	0.03769+-0.0034	0.69091+-0.0074	0.47471+-0.0090	0.35041+-0.0069	0.87372+-0.0059	0.00463+-0.0014	0.04066+-0.0042	*
hun	0.13851+-0.0057	0.00959+-0.0018	0.00000+-0.0000	0.00000+-0.0000	0.00529+-0.0012	0.00198+-0.0008	0.01521+-0.0023	0.00000+-0.0000	0.00033+-0.0003	0.00000+-0.0000	0.00264+-0.0009	0.00000+-0.0000	0.02612+-0.0033	0.15901+-0.0058	0.04926+-0.0038	0.07835+-0.0048	0.02512+-0.0032	0.00000+-0.0000	0.22909+-0.0075	0.01554+-0.0025	0.13091+-0.0061	0.06182+-0.0041	0.44132+-0.0090	0.47405+-0.0092	0.30182+-0.0084	0.06380+-0.0049	0.30678+-0.0088	0.07769+-0.0053	*
